# Supplementary material for: Psychometric Validation of the Iowa Infant Feeding Attitude Scale Among Healthcare Students in Vietnam
Source: Healthcare (Basel). 2025 May 23;13(11):1233. doi: 10.3390/healthcare13111233 (PMC12154217; doi:10.3390/healthcare13111233)
Supplement: Supplementary file 1 [file healthcare-13-01233-s001.zip]

Archive with 1 entries (1 files):
- healthcare-3625114-supplementary.pdf
